# Supplementary material for: A Genome-Wide Association Study Reveals Region Associated with Seed Protein Content in Cowpea
Source: Plants (Basel). 2023 Jul 20;12(14):2705. doi: 10.3390/plants12142705 (PMC10383739; doi:10.3390/plants12142705)
Supplement: Supplementary file 1 [file plants-12-02705-s001.zip]

Archive with 1 entries (1 files):
- plants-2485782-supplementary.xlsx
