# Supplementary material for: A Genome-Wide Association Study Reveals Region Associated with Seed Protein Content in Cowpea
Source: Plants (Basel). 2023 Jul 20;12(14):2705. doi: 10.3390/plants12142705 (PMC10383739; doi:10.3390/plants12142705)
Supplement: Supplementary file 1 [file plants-12-02705-s001.zip › plants-2485782-supplementary.xlsx]

## Sheet: Figure S1
Figure S1 The Kinship plot of 161 accessions. The heatmap of the values in the kinship matrix was created using GAPIT 3

## Sheet: Figure S2
Figure S2 The Manhattan plots for cowpea protein contents using three GWAS models: Mixed Linear Model (MLM), Generalized Linear Models (GLM) and Single-Marker Regression (SMR) by TASSEL.

## Sheet: Table S1
Table S1. Protein contents origns and structure proportion in K=2, among 161 cowpea accessions
Accessions	Protein_content (%)	SeedColor	Q1	Q2	Orign
AR07_303	25.2	Red	0.367434	0.632566	AR breeding
AR09_393	25.9	Pinkeye	0.17122	0.82878	AR breeding
AR09_655	24	Pinkeye	0.338908	0.661092	AR breeding
AR09_714	24.9	Pinkeye	0.342377	0.657623	AR breeding
AR09_741	23.7	RedHolstein	0.268034	0.731966	AR breeding
AR1_1781	25.9	Cream	0.207331	0.792669	AR breeding
AR.Blackeye#1a	24.9	Blackeye	0.227	0.773	AR breeding
AR.Blackeye#1b	24.9	Blackeye	0.222271	0.777729	AR breeding
EarlyScarlet	27.4	Pinkeye	0.18773	0.81227	AR breeding
Ebony	24.9	Black	0.543749	0.456251	AR breeding
PI583232B	24.184	Black	0.830552	0.169448	Senegal
PI152195	23.3982	Red	0.988382	0.0116183	Paraguay
PI152196	26.3022	Variable	0.812365	0.187635	Paraguay
PI152197	25.4418	Red	0.898776	0.101224	Paraguay
PI167284	23.7063	Variable	0.9999	0.0001	Turkey
PI180014	26.3948	Tan	0.496539	0.503461	India
PI190191	24.7377	Tan	0.639522	0.360478	Veracruz de Ignacio de la Llave, Mexico
PI202802	24.7075	RedHolstein	0.254932	0.745068	Peru
PI218123	24.8957	Browneye	0.0616549	0.938345	North-West Frontier, Pakistan
PI220850	24.0293	RedHolstein	0.29322	0.70678	Balkh, Afghanistan
PI220851	22.9875	Browneye	0.0001	0.9999	Herāt, Afghanistan
PI221730	22.1395	RedHolstein	0.209814	0.790186	Transvaal, South Africa
PI221731	23.5305	RedHolstein	0.219865	0.780135	Transvaal, South Africa
PI223023	23.9605	Browneye	0.0001	0.9999	Iran
PI227829	26.4065	Variable	0.9999	0.0001	Guatemala
PI229734	26.0335	Blackeye	0.37318	0.62682	Kermān, Iran
PI244571	25.7282	Variable	0.9999	0.0001	Guatemala
PI250416	27.9948	Cream	0.0904489	0.909551	Pakistan
PI253428	26.9813	Blackeye	0.0001	0.9999	Valenciana, Comunidad, Spain
PI255765	28.3532	Blackeye	0.112919	0.887081	Nigeria
PI255774	28.3938	Browneye	0.304458	0.695542	Nigeria
PI257463	23.823	RedHolstein	0.199511	0.800489	South Africa
PI262179	26.2397	Blackeye	0.0001	0.9999	Porto, Portugal
PI291140	25.2105	Black	0.948483	0.0515172	Australian Capital Territory, Australia
PI292890	22.5233	RedHolstein	0.209047	0.790953	South Africa
PI292892	23.1273	RedHolstein	0.177865	0.822135	South Africa
PI292894	26.0223	Tan	0.97828	0.0217203	Zimbabwe
PI292897	25.5978	Variable	0.631306	0.368694	Hungary
PI292898	26.1095	Black	0.881198	0.118802	Hungary
PI292899	27.0377	Tan	0.0001	0.9999	Hungary
PI292913	26.096	Tan	0.0001	0.9999	Hungary
PI293470	24.8147	Browneye	0.953224	0.0467762	United States
PI293476	26.0867	Variable	0.809519	0.190481	United States
PI293477	26.1178	Blackeye	0.0001	0.9999	United States
PI293505	26.0138	Blackeye	0.0001	0.9999	United States
PI293545	24.7323	Variable	0.752082	0.247918	Unknown
PI293570	25.1648	Variable	0.820007	0.179993	Unknown
PI293587	24.9283	Red	0.570684	0.429316	Unknown
PI293588	26.4887	Blackeye	0.0001	0.9999	Unknown
PI311119	25.5845	Red	0.855377	0.144623	Chiapas, Mexico
PI312210	25.6147	Browneye	0.0001	0.9999	Sonora, Mexico
PI339587	21.8	RedHolstein	0.653097	0.346903	South Africa
PI339588	25.421	Black	0.282099	0.717901	South Africa
PI339591	23.423	RedHolstein	0.275847	0.724153	South Africa
PI339599	27.8752	Browneye	0.328232	0.671768	South Africa
PI339605	22.9762	Red	0.178925	0.821075	South Africa
PI339610	24.5712	Variable	0.961984	0.0380161	Tanzania
PI349674	24.3845	Black	0.9952	0.00479977	Queensland, Australia
PI354580	24.1803	Tan	0.991952	0.00804767	India
PI354673	26.147	Black	0.755323	0.244677	India
PI354805	24.124	Red	0.915495	0.0845048	India
PI354835	26.4855	Black	0.954617	0.0453834	India
PI354843	26.1042	Black	0.913557	0.0864425	India
PI354854	24.3095	Red	0.707342	0.292658	India
PI354855	25.1573	Red	0.680996	0.319004	India
PI354860	26.6335	Black	0.87855	0.12145	India
PI354864	24.7585	Black	0.68579	0.31421	India
PI354865	25.517	Black	0.797925	0.202075	India
PI367921	26.2648	Tan	0.991535	0.00846467	Mozambique
PI406285	26.0252	Blackeye	0.189196	0.810804	Nigeria
PI406290	26.1387	Browneye	0.704263	0.295737	Nigeria
PI427093	27.9367	Black	0.594891	0.405109	Guangdong Sheng, China
PI430687	28.1845	Red	0.395864	0.604136	Beijing Shi, China
PI527561	26.1835	Tan	0.965157	0.0348428	Burundi
PI578902	25.5648	Red	0.403458	0.596542	China
PI582352	26.5783	Blackeye	0.0001	0.9999	Saudi Arabia
PI582353	25.7812	Blackeye	0.0001	0.9999	Saudi Arabia
PI582402	26.2335	Tan	0.951478	0.0485218	Brazil
PI582415	24.3928	Tan	0.958918	0.0410817	Mexico
PI582420	26.1658	Variable	0.597494	0.402506	Unknown
PI582421	25.7463	Variable	0.614729	0.385271	Unknown
PI582422	25.3595	Blackeye	0.36838	0.63162	Unknown
PI582423	23.2135	RedHolstein	0.298063	0.701937	Unknown
PI582425	24.3282	Tan	0.639833	0.360167	Unknown
PI582428	27.4928	Blackeye	0.181135	0.818865	Trinidad and Tobago
PI582465	26.322	Tan	0.9999	0.0001	Mexico
PI582466	25.9542	Blackeye	0.0001	0.9999	Mexico
PI582474	25.399	Black	0.243687	0.756313	Botswana
PI582512	27.073	Browneye	0.422827	0.577173	Nigeria
PI582521	25.4708	Variable	0.888639	0.111361	Mexico
PI582525	24.928	Pinkeye	0.301385	0.698615	China
PI582530	27.1908	Variable	0.22632	0.77368	Ghana
PI582551	24.9867	Blackeye	0.375135	0.624865	Botswana
PI582570	25.8937	Browneye	0.277342	0.722658	India
PI582572	26.3792	Tan	0.882278	0.117722	Kenya
PI582573	27.7335	Browneye	0.639721	0.360279	Kenya
PI582575	27.1022	Black	0.673866	0.326134	Kenya
PI582667	24.9712	Browneye	0.469607	0.530393	Botswana
PI582697	26.644	Tan	0.9999	0.0001	Botswana
PI582702	27.5448	Red	0.644067	0.355933	Botswana
PI582703	23.4815	RedHolstein	0.199726	0.800274	Botswana
PI582812	23.3877	RedHolstein	0.679166	0.320834	Botswana
PI582814	24.8677	Browneye	0.45114	0.54886	Botswana
PI582815	26.8897	Red	0.599302	0.400698	Botswana
PI582819	22.6605	Tan	0.694659	0.305341	Botswana
PI582821	24.9458	Variable	0.782992	0.217008	Botswana
PI582822	23.5095	RedHolstein	0.766114	0.233886	Botswana
PI582823	25.147	RedHolstein	0.744587	0.255413	Botswana
PI582850	22.2355	RedHolstein	0.576786	0.423214	Botswana
PI582855	25.4512	Browneye	0.620791	0.379209	Botswana
PI582856	26.8198	Variable	0.918858	0.081142	Botswana
PI582857	25.8395	Browneye	0.614784	0.385216	Botswana
PI582858	23.6897	RedHolstein	0.724334	0.275666	Botswana
PI582861	27.4802	Browneye	0.639006	0.360994	Botswana
PI582863	25.254	Browneye	0.606195	0.393805	Botswana
PI582868	23.524	Red	0.241226	0.758774	Botswana
PI582894	24.652	Tan	0.625458	0.374542	Botswana
PI582926	26.9325	Browneye	0.0001	0.9999	Unknown
PI582931	26.7605	Pinkeye	0.582356	0.417644	Malawi
PI582932	24.4438	Browneye	0.719294	0.280706	Malawi
PI582942	28.2795	Cream	0.876913	0.123087	Puerto Rico, United States
PI583199	27.2752	Variable	0.630249	0.369751	Senegal
PI583200	24.468	Blackeye	0.230967	0.769033	Senegal
PI583201	27.3385	Browneye	0.560417	0.439583	Senegal
PI583202	23.0877	Browneye	0.885912	0.114088	Senegal
PI583232	24.184	Black	0.827935	0.172065	Senegal
PI583244	25.9855	Tan	0.174699	0.825301	Senegal
PI583248	26.1387	Browneye	0.423398	0.576602	Senegal
PI583249	26.1877	Browneye	0.32596	0.67404	Senegal
PI583274	24.1273	Browneye	0.785892	0.214108	Senegal
PI583513	25.702	Blackeye	0.555678	0.444322	Nigeria
PI583550	24.7773	Tan	0.9999	0.0001	Mali
PI592369	24.5345	Cream	0.817685	0.182315	Florida, United States
PI592374	26.1292	Cream	0.844602	0.155398	Florida, United States
PI601085	28.5147	Browneye	0.202077	0.797923	United States
PI601453	26.1502	Browneye	0.172735	0.827265	United States
PI608035	24.3218	Blackeye	0.0001	0.9999	California, United States
PI610520	25.8272	Black	0.0001	0.9999	Italy
PI610533	25.671	Blackeye	0.0001	0.9999	Italy
PI610620	24.4928	Black	0.0001	0.9999	Italy
PI642160	26.1438	Blackeye	0.537013	0.462987	Nigeria
PI662992	28.8688	Cream	0.491308	0.508692	Florida, United States
PI663011	23.8805	Browneye	0.726496	0.273504	Louisiana, United States
PI663059	27.8063	Browneye	0.0001	0.9999	Georgia, United States
PI663101	26.6117	Blackeye	0.428941	0.571059	Georgia, United States
PI663140	25.4667	Cream	0.543171	0.456829	Georgia, United States
PI663148	23.6087	Blackeye	0.436592	0.563408	Mississippi, United States
PI663150	26.5585	Pinkeye	0.216331	0.783669	Georgia, United States
PI663151	27.0698	Cream	0.797917	0.202083	South Carolina, United States
PI664513	26.1855	Pinkeye	0.257733	0.742267	South Carolina, United States
PI664514	26.8192	Pinkeye	0.140791	0.859209	South Carolina, United States
PI664515	26.602	Cream	0.794501	0.205499	South Carolina, United States
PI664517	26.796	Blackeye	0.515299	0.484701	South Carolina, United States
PI664518	26.708	Cream	0.434642	0.565358	South Carolina, United States
PI664519	28.099	Cream	0.798278	0.201722	South Carolina, United States
PI664524	26.8833	Blackeye	0.506377	0.493623	South Carolina, United States
PI666251	28.0615	Browneye	0.155554	0.844446	Virginia, United States
PI666253	28.3803	Cream	0.0001	0.9999	Arkansas, United States
PI666260	27.3008	Pinkeye	0.0972072	0.902793	Georgia, United States
PI666262	28.0452	Pinkeye	0.220438	0.779562	Georgia, United States
PI666269	27.9607	Pinkeye	0.276638	0.723362	Alabama, United States

## Sheet: Table S2
Table S2 Prediction accuracy (PA) for seed protein content with eight different SNP number sets from 7 SNPs to 10,000 SNPs with five genomic prediction models: Ridge regression best linear unbiased predictor (rrBLUP),Bayes ridge regression (BRR);'Bayes A' (BA), 'Bayes B (BB)' Bayesian least absolute shrinkage (BL) and selection operator based on randomly selected SNP sets and GWAS-based markers.
SNP.set	Accuracy						Standard Error
	rrBLUP	BA	BB	BL	BRR	Mean	rrBLUP	BA	BB	BL	BRR	Mean
7r	0.113001	0.238218	0.0907385	0.241856	0.238203	0.184403	0.00984328	0.0039069	0.0210043	0.032125	0.0265013	0.0186761
200r	0.300456	0.403258	0.376964	0.412917	0.390116	0.376742	0.0139008	0.010439	0.00167135	0.0193209	0.00491221	0.0100489
500r	0.34922	0.450889	0.418271	0.451141	0.457149	0.425334	0.0385154	0.00151593	0.00494648	0.000986076	0.00639308	0.0104714
1000r	0.484448	0.522448	0.499724	0.530877	0.406337	0.488767	0.00208432	0.01745	0.013522	0.00228067	0.00133497	0.00733439
2000r	0.433105	0.464343	0.479015	0.506413	0.513186	0.479212	2.74705e-05	0.0322883	0.0113431	0.00379727	0.00894987	0.0112812
5000r	0.534294	0.541136	0.531245	0.506686	0.54576	0.531824	0.010326	0.00522009	0.017244	0.0046345	0.00421132	0.00832717
10000r	0.507849	0.527623	0.512557	0.510389	0.539165	0.519517	0.00669848	0.000508234	0.0119417	0.00450633	0.00725768	0.00618248
7m	0.488207	0.514852	0.428623	0.496336	0.521145	0.489833	0.0170972	0.00762405	0.0504274	0.0110489	0.0190625	0.021052
Mean (model)	0.401322	0.457846	0.417142	0.457077	0.451383	0.436954	0.0123116	0.00986906	0.0165125	0.00983746	0.00982786	0.0116717
